# Supplementary material for: Eye-mounting goggles to bridge the gap between benchtop experiments and in vivo robotic eye surgery
Source: Sci Rep. 2023 Sep 19;13:15503. doi: 10.1038/s41598-023-42561-9 (PMC10509142; doi:10.1038/s41598-023-42561-9)
Supplement: Supplementary file 1 — Supplementary Information. [file 41598_2023_42561_MOESM1_ESM.zip]

Archive with 3 entries (2 files):
- EyeMountingGoggles_3D-CAD-Files/
- EyeMountingGoggles_3D-CAD-Files/BowlWithBrim.STL
- EyeMountingGoggles_3D-CAD-Files/MountForBallTransferUnits.STL
